# Supplementary material for: Comparison of historic and novel data reveals higher contemporary diversity of trematode metacercariae in freshwater fish
Source: Parasite. 2026 Jan 6;33:1. doi: 10.1051/parasite/2025067 (PMC12779263; doi:10.1051/parasite/2025067)
Supplement: Supplementary file 2 — Table S2: Summary data for the metacercarial isolates used for the generation of the cox1, nad1, 28S, and ITS2 sequences in the present study. [file parasite-33-1-s2.zip]

Archive with 2 entries (1 files):
- parasite250102-2-olm/
- parasite250102-2-olm/Table S2 REV1.xlsx
