# Supplementary material for: Comparison of historic and novel data reveals higher contemporary diversity of trematode metacercariae in freshwater fish
Source: Parasite. 2026 Jan 6;33:1. doi: 10.1051/parasite/2025067 (PMC12779263; doi:10.1051/parasite/2025067)
Supplement: Supplementary file 2 — Table S2: Summary data for the metacercarial isolates used for the generation of the cox1, nad1, 28S, and ITS2 sequences in the present study. [file parasite-33-1-s2.zip › parasite250102-2-olm/Table S2 REV1.xlsx]

## Sheet: Sheet1
Comparison of historic and novel data reveals higher contemporary diversity of trematode metacercariae in freshwater fish Olena Kudlai, Rasa Binkienė, Vytautas Rakauskas, Nathan Jay Baker
Table S2. Summary data for the metacercarial isolates used for the generation of the cox1, nad1, 28S, and ITS2 sequences in the present study. Sequences used in the phylogenetic analyses and submitted to GenBank are in bold.
No.	Species	Isolate	Host species	Microhabitat	Waterbody	Locality	GenBank ID - cox1 mtDNA	GenBank ID - nad1 mtDNA	GenBank ID - 28S r DNA	GenBank ID - ITS2
	Bucephalidae
1	Bucephalus polymorphus	FP1316	Abramis brama	gills	Dysnai Lake	Varnos	XXXX	–	–	–
2		FP232	Alburnoides bipunctatus	muscles	Neris River	Skirgiškės	XXXX	–	–	–
3		FP188	Alburnoides bipunctatus	muscles	Neris River	Skirgiškės	generated	–	–	–
4		FP236	Alburnoides bipunctatus	gills	Neris River	Skirgiškės	generated	–	–	–
5		FP233	Alburnus alburnus	skin	Neris River	Paliepė	XXXX	–	–	–
6		FP4	Alburnus alburnus	gills	Neris River	Paliepė	generated	–	XXXX	XXXX
7		FP231	Alburnus alburnus	fins	Neris River	Paliepė	generated	–	–	–
8		FP234	Alburnus alburnus	gills	Neris River	Paliepė	generated	–	–	–
9		FP235	Alburnus alburnus	gills	Neris River	Paliepė	generated	–	–	–
10		FP477	Alburnus alburnus	muscles	Curonian Lagoon	Ventė	generated	–	–	–
11		FP509	Alburnus alburnus	gills	Neris River	Skirgiškės	generated	–	–	–
12		FP229	Blicca bjoerkna	muscles	Neris River	Paliepė	XXXX	–	–	–
13		FP244	Cottus gobio	muscles	Neris River	Skirgiškės	XXXX	–	–	–
14		FP242	Cottus gobio	muscles	Neris River	Skirgiškės	generated	–	–	–
15		FP243	Cottus gobio	gills	Neris River	Skirgiškės	generated	–	–	–
16		FP246	Gobio gobio	on eye	Neris River	Paliepė	generated	–	–	–
17		FP493	Gobio gobio	muscles	Curonian Lagoon	Ventė	generated	–	–	–
18		FP295	Gymnocephalus cernua	fins	Kaunas reservoir	Lašiniai	XXXX	–	–	–
19		FP301	Leuciscus idus	fins	Neris River	Paliepė	XXXX	–	–	–
20		FP526	Squalius cephalus	gills	Neris River	Skirgiškės	XXXX	–	–	–
21		FP706	Vimba vimba	muscles	Curonian Lagoon	Ventė	XXXX	–	–	–
22	Rhipidocotyle campanula	FP1315	Alburnoides bipunctatus	in eye	Žeimena River	Pažeimenė	XXXX	–	–	–
23		FP237	Alburnoides bipunctatus	gills	Žeimena River	Pažeimenė	generated	–	XXXX	–
24		FP239	Alburnoides bipunctatus	oesophagus	Žeimena River	Pažeimenė	generated	–	–	–
25		FP679	Blicca bjoerkna	gills	Curonian Lagoon	Ventė	XXXX	–	–	–
26		FP224	Blicca bjoerkna	muscles	Kaunas reservoir	Lašiniai	generated	–	generated	–
27		FP431	Rutilus rutilus	on internal organs	Kaunas reservoir	Lašiniai	XXXX	–	–	–
28	Rhipidocotyle fennica	FP748	Alburnus alburnus	fins	Nemunas River	Vilkija	XXXX	–	–	–
29		FP1313	Barbus barbus	on kidney	Neris River	Mykoliškiai	XXXX	–	–	–
30		FP1026	Perca fluviatilis	muscles	Nemunas River	Lipliūnai	XXXX	–	–	–
31		FP335	Rutilus rutilus	muscles	Neris River	Paliepė	XXXX	–	–	–
32		FP331	Rutilus rutilus	fins	Neris River	Paliepė	generated	–	–	–
33		FP1277	Rutilus rutilus	on intestinal wall	Nemunas River	Vilkija	generated	–	–	–
34		FP624	Rutilus rutilus	muscles	Nemunas River	Vilkija	generated	–	–	–
35		FP743	Rutilus rutilus	fins	Nemunas River	Vilkija	generated	–	–	–
36		FP720	Scardinius erythrophthalmus	skin	Curonian Lagoon	Ventė	XXXX	–	–	–
37		FP1278	Squalius cephalus	skin	Nemunas River	Vilkija	XXXX	–	–	–
38		FP732	Tinca tinca	fins	Curonian Lagoon	Ventė	XXXX	–	–	–
39		FP289	Tinca tinca	on eye	Neris River	Paliepė	generated	–	–	–
	Cyathocotylidae
40	Holostephanus dubinini	FP725	Leuciscus idus	fins	Curonian Lagoon	Ventė	XXXX	–	XXXX	–
41	Neogogatea sp. 1	FP225	Blicca bjoerkna	muscles	Kaunas reservoir	Vaiguva	XXXX	–	XXXX	–
42		FP1034	Carassius carassius	muscles	Nemunas River	Leitė	–	–	generated	–
43		FP273	Carassius carassius	muscles	Maušelis Lake	Statiškės	generated	–	–	–
44		FP1031	Carassius carassius	muscles	Nemunas River	Leitė	generated	–	–	–
45		FP1151	Carassius carassius	muscles	Dusia Lake	Metelytė	generated	–	–	–
46		FP1199	Carassius gibelio	muscles	Dusia Lake	Metelytė	XXXX	–	–	–
47		FP1201	Carassius gibelio	muscles	Dusia Lake	Metelytė	generated	–	–	–
48		FP1108	Esox lucius	muscles	Dusia Lake	Metelytė	generated	–	–	–
49		FP1107	Esox lucius	muscles	Drūkšiai Lake	Raipolė	generated	–	–	–
50		FP1320	Esox lucius	in eye	Nemunas River	Vilkija	generated	–	–	–
51		FP682	Leuciscus aspius	muscles	Curonian Lagoon	Ventė	XXXX	–	–	–
52		FP667	Pelecus cultratus	muscles	Curonian Lagoon	Ventė	XXXX	–	–	–
53		FP695	Sander lucioperca	muscles	Curonian Lagoon	Ventė	XXXX	–	–	–
54		FP1177	Scardinius erythrophthalmus	muscles	Drūkšiai Lake	Raipolė	XXXX	–	–	–
55		FP698	Scardinius erythrophthalmus	skin	Curonian Lagoon	Ventė	generated	–	–	–
56		FP714	Scardinius erythrophthalmus	vitreous humor	Neris River	Skirgiškės	generated	–	–	–
57		FP715	Scardinius erythrophthalmus	on intestinal wall	Curonian Lagoon	Ventė	generated	–	–	–
58		FP717	Scardinius erythrophthalmus	muscles	Curonian Lagoon	Ventė	generated	–	–	–
59		FP731	Tinca tinca	muscles	Curonian Lagoon	Ventė	XXXX	–	–	–
60		FP515	Tinca tinca	muscles	Neris River	Skirgiškės	generated	–	–	–
61		FP733	Tinca tinca	fins	Neris River	Skirgiškės	generated	–	–	–
62		FP1111	Tinca tinca	muscles	Maušelis Lake	Statiškės	generated	–	–	–
63		FP1112	Tinca tinca	in eye	Maušelis Lake	Statiškės	generated	–	–	–
64		FP1113	Tinca tinca	on intestinal wall	Maušelis Lake	Statiškės	generated	–	–	–
65		FP1114	Tinca tinca	fins	Maušelis Lake	Statiškės	generated	–	–	–
66		FP1115	Tinca tinca	gills	Maušelis Lake	Statiškės	generated	–	–	–
67		FP1119	Tinca tinca	muscles	Dusia Lake	Metelytė	generated	–	–	–
68		FP1118	Tinca tinca	on liver	Dusia Lake	Metelytė	generated	–	–	–
69		FP1122	Tinca tinca	intestinal wall	Dusia Lake	Metelytė	generated	–	–	–
70	Neogogatea sp. 2	FP1186	Abramis brama	muscles	Drūkšiai Lake	Raipolė	XXXX	–	–	–
71		FP471	Alburnus alburnus	muscles	Curonian Lagoon	Ventė	XXXX	–	–	–
72		FP510	Alburnus alburnus	on liver	Neris River	Skirgiškės	generated	–	–	–
73		FP511	Alburnus alburnus	muscles	Neris River	Skirgiškės	generated	–	–	–
74		FP529	Barbatula barbatula	muscles	Neris River	Skirgiškės	XXXX	–	–	–
75		FP1310	Barbus barbus	in eye	Neris River	Mykoliškiai	XXXX	–	–	–
76		FP1312	Barbus barbus	muscles	Neris River	Mykoliškiai	generated	–	–	–
77		FP502	Blicca bjoerkna	muscles	Curonian Lagoon	Ventė	XXXX	–	–	–
78		FP227	Blicca bjoerkna	skin	Kaunas reservoir	Vaiguva	generated	–	generated	–
79		FP230	Blicca bjoerkna	on internal organs	Kaunas reservoir	Vaiguva	generated	–	–	–
80		FP266	Blicca bjoerkna	skin	Kaunas reservoir	Vaiguva	generated	–	–	–
81		FP737	Esox lucius	on internal organs	Nemunas River	Vilkija	XXXX	–	–	–
82		FP249	Esox lucius	muscles	Neris River	Paliepė	generated	–	–	–
83		FP1322	Esox lucius	on liver	Nemunas River	Lipliūnai	generated	–	–	–
84		FP540	Gobio gobio	muscles	Nemunas River	Vilkija	XXXX	–	–	–
85		FP539	Gobio gobio	in eye	Nemunas River	Vilkija	generated	–	–	–
86		FP1324	Leuciscus idus	cranial cavity	Neris River	Paliepė	XXXX	–	–	–
87		FP307	Leuciscus idus	muscles	Neris River	Paliepė	generated	–	–	–
88		FP308	Leuciscus idus	vitreous humor	Neris River	Paliepė	generated	–	–	–
89		FP523	Rhodeus sericeus	muscles	Neris River	Skirgiškės	XXXX	–	–	–
90		FP709	Rutilus rutilus	skin	Curonian Lagoon	Ventė	XXXX	–	–	–
91		FP167	Rutilus rutilus	brain	Neris River	Paliepė	generated	–	XXXX	–
92		FP330	Rutilus rutilus	on eye	Kaunas reservoir	Arlaviškės	generated	–	–	–
93		FP332	Rutilus rutilus	in eye	Neris River	Paliepė	generated	–	–	–
94		FP333	Rutilus rutilus	on eye	Neris River	Paliepė	generated	–	–	–
95		FP334	Rutilus rutilus	fins	Neris River	Paliepė	generated	–	–	–
96		FP336	Rutilus rutilus	muscles	Neris River	Paliepė	generated	–	–	–
97		FP339	Rutilus rutilus	muscles	Neris River	Paliepė	generated	–	–	–
98		FP340	Rutilus rutilus	muscles	Merkys River	Trasninkas	generated	–	–	–
99		FP345	Rutilus rutilus	on gonads	Neris River	Paliepė	generated	–	–	–
100		FP413	Rutilus rutilus	on eye	Kaunas reservoir	Lašiniai	generated	–	–	–
101		FP414	Rutilus rutilus	muscles	Kaunas reservoir	Lašiniai	generated	–	–	–
102		FP415	Rutilus rutilus	muscles	Kaunas reservoir	Lašiniai	generated	–	–	–
103		FP434	Rutilus rutilus	muscles	Kaunas reservoir	Lašiniai	generated	–	–	–
104		FP621	Rutilus rutilus	on kidney	Nemunas River	Vilkija	generated	–	–	–
105		FP622	Rutilus rutilus	in eye	Nemunas River	Vilkija	XXXX	–	–	–
106		FP658	Rutilus rutilus	muscles	Nemunas River	Vilkija	generated	–	–	–
107		FP741	Rutilus rutilus	fins	Nemunas River	Vilkija	generated	–	–	–
108		FP1146	Rutilus rutilus	muscles	Dusia Lake	Metelytė	generated	–	–	–
109		FP422	Sander lucioperca	muscles	Kaunas reservoir	Lašiniai	XXXX	–	–	–
110		FP719	Scardinius erythrophthalmus	skin	Curonian Lagoon	Ventė	XXXX	–	–	–
111		FP287	Squalius cephalus	muscles	Neris River	Paliepė	XXXX	–	–	–
112		FP524	Squalius cephalus	muscles	Neris River	Skirgiškės	generated	–	–	–
113		FP662	Squalius cephalus	muscles	Nemunas River	Vilkija	generated	–	–	–
114		FP1117	Tinca tinca	in eye	Drūkšiai Lake	Raipolė	XXXX	–	–	–
115		FP707	Vimba vimba	muscles	Curonian Lagoon	Ventė	XXXX	–	–	–
116	Neogogatea sp. 3	FP517	Rhodeus sericeus	muscles	Neris River	Skirgiškės	XXXX	–	XXXX	–
117	Cyathocotylidae gen. sp. 1	FP506	Cobitis taenia	muscles	Curonian Lagoon	Ventė	XXXX	–	–	–
118		FP518	Cobitis taenia	muscles	Neris River	Skirgiškės	generated	–	–	–
119		FP1318	Cobitis taenia	gills	Curonian Lagoon	Ventė	generated	–	–	–
120		FP494	Pungitius pungitius	gills	Curonian Lagoon	Ventė	XXXX	–	–	–
121		FP496	Pungitius pungitius	on liver	Curonian Lagoon	Ventė	generated	–	–	–
122		FP310	Sabanejewia baltica	muscles	Jūra River	Mociškiai	XXXX	–	–	–
123	Cyathocotylidae gen. sp. 2	FP507	Cobitis taenia	muscles	Curonian Lagoon	Ventė	XXXX	–	–	–
124		FP468	Cobitis taenia	muscles	Curonian Lagoon	Ventė	generated	–	–	–
125		FP519	Cobitis taenia	muscles	Neris River	Skirgiškės	generated	–	–	–
126		FP534	Cobitis taenia	muscles	Nemunas River	Vilkija	generated	–	–	–
127		FP535	Cobitis taenia	gills	Nemunas River	Vilkija	generated	–	–	–
128		FP282	Sabanejewia baltica	oesophagus	Jūra River	Mociškiai	XXXX	–	XXXX	–
129		FP1342	Sabanejewia baltica	muscles	Jūra River	Mociškiai	generated	–	–	–
130		FP1343	Sabanejewia baltica	muscles	Jūra River	Mociškiai	generated	–	–	–
131	Cyathocotylidae gen. sp. 4	FP1192	Alburnus alburnus	muscles	Drūkšiai Lake	Raipolė	XXXX	–	–	–
132		FP1180	Scardinius erythrophthalmus	skin	Drūkšiai Lake	Raipolė	XXXX	–	–	–
133		FP1179	Scardinius erythrophthalmus	fins	Drūkšiai Lake	Raipolė	generated	–	XXXX	–
	Diplostomidae
134	Diplostomum baeri	FP1195	Alburnus alburnus	lens	Drūkšiai Lake	Raipolė	XXXX	–	–	–
135		FP88	Rutilus rutilus	lens	Curonian Lagoon	Kiaulės nugaros sala	XXXX	–	–	–
136		FP84	Rutilus rutilus	lens	Neris River	Paliepė	generated	–	–	–
137		FP87	Rutilus rutilus	lens	Curonian Lagoon	Kiaulės nugaros sala	generated	–	–	–
138		FP1149	Rutilus rutilus	lens	Dusia Lake	Metelytė	generated	–	–	–
139		FP1150	Rutilus rutilus	lens	Dusia Lake	Metelytė	generated	–	–	–
140	Diplostomum mergi Lineage 2 (G)	FP1185	Abramis brama	lens	Drūkšiai Lake	Raipolė	XXXX	–	–	–
141		FP1187	Abramis brama	lens	Drūkšiai Lake	Raipolė	generated	–	–	–
142		FP1190	Abramis brama	lens	Dusia Lake	Metelytė	generated	–	–	–
143		FP5	Alburnoides bipunctatus	lens	Neris River	Skirgiškės	XXXX	–	–	–
144		FP6	Alburnoides bipunctatus	lens	Neris River	Skirgiškės	generated	–	–	–
145		FP7	Alburnoides bipunctatus	lens	Neris River	Skirgiškės	generated	–	–	–
146		FP1196	Alburnus alburnus	lens	Neris River	Paliepė	XXXX	–	–	–
147		FP12	Alburnus alburnus	lens	Neris River	Paliepė	generated	–	–	–
148		FP13	Alburnus alburnus	lens	Curonian Lagoon	Ventė	generated	–	–	–
149		FP462	Alburnus alburnus	lens	Curonian Lagoon	Ventė	generated	–	–	–
150		FP478	Alburnus alburnus	lens	Drūkšiai Lake	Raipolė	generated	–	–	–
151		FP18	Blicca bjoerkna	lens	Kaunas reservoir	Lašiniai	XXXX	–	–	–
152		FP2	Blicca bjoerkna	lens	Kaunas reservoir	Vaiguva	generated	–	–	–
153		FP14	Blicca bjoerkna	lens	Neris River	Paliepė	generated	–	–	–
154		FP192	Blicca bjoerkna	lens	Kaunas reservoir	Lašiniai	generated	–	–	–
155		FP503	Blicca bjoerkna	lens	Curonian Lagoon	Ventė	generated	–	–	–
156		FP674	Blicca bjoerkna	lens	Curonian Lagoon	Ventė	generated	–	–	–
157		FP678	Blicca bjoerkna	lens	Curonian Lagoon	Ventė	generated	–	–	–
158		FP96	Leuciscus leuciscus	lens	Neris River	Paliepė	XXXX	–	–	–
159		FP83	Rutilus rutilus	lens	Kaunas reservoir	Vaiguva	XXXX	–	–	–
160		FP193	Rutilus rutilus	lens	Merkys River	Trasninkas	generated	–	–	–
161		FP412	Rutilus rutilus	lens	Kaunas reservoir	Lašiniai	generated	–	–	–
162		FP623	Rutilus rutilus	lens	Nemunas River	Vilkija	generated	–	–	–
163		FP656	Rutilus rutilus	lens	Nemunas River	Vilkija	generated	–	–	–
164		FP739	Rutilus rutilus	lens	Nemunas River	Vilkija	generated	–	–	–
165		FP704	Vimba vimba	lens	Curonian Lagoon	Ventė	XXXX	–	–	–
166	Diplostomum parviventosum	FP11	Alburnoides bipunctatus	lens	Merkys River	Trasninkas	XXXX	–	–	–
167		FP1	Gobio gobio	lens	Neris River	Skirgiškės	XXXX	–	–	–
168		FP59	Gobio gobio	lens	Žeimena River	Pažeimenė	generated	–	–	–
169		FP60	Gobio gobio	lens	Merkys River	Trasninkas	generated	–	–	–
170		FP95	Gobio gobio	lens	Neris River	Paliepė	generated	–	–	–
171		FP488	Gobio gobio	lens	Curonian Lagoon	Ventė	generated	–	–	–
172		FP541	Gobio gobio	lens	Nemunas River	Vilkija	generated	–	–	–
173		FP542	Gobio gobio	lens	Nemunas River	Vilkija	generated	–	–	–
174	Diplostomum pseudospathaceum	FP1188	Abramis brama	lens	Dusia Lake	Metelytė	XXXX	–	–	–
175		FP8	Alburnoides bipunctatus	lens	Žeimena River	Pažeimenė	XXXX	–	–	–
176		FP9	Alburnoides bipunctatus	lens	Žeimena River	Pažeimenė	generated	–	–	–
177		FP749	Alburnus alburnus	lens	Nemunas River	Vilkija	XXXX	–	–	–
178		FP530	Barbatula barbatula	lens	Neris River	Skirgiškės	XXXX	–	–	–
179		FP745	Barbatula barbatula	lens	Nemunas River	Vilkija	generated	–	–	–
180		FP26	Blicca bjoerkna	lens	Kaunas reservoir	Lašiniai	XXXX	–	–	–
181		FP17	Blicca bjoerkna	lens	Neris River	Paliepė	generated	–	–	–
182		FP416	Blicca bjoerkna	lens	Kaunas reservoir	Lašiniai	generated	–	–	–
183		FP677	Blicca bjoerkna	lens	Curonian Lagoon	Ventė	generated	–	–	–
184		FP15	Carassius gibelio	lens	Kaunas reservoir	Arlaviškės	XXXX	–	–	–
185		FP1171	Coregonus albula	lens	Dusia Lake	Metelytė	XXXX	–	–	–
186		FP1169	Coregonus albula	lens	Drūkšiai Lake	Raipolė	generated	–	–	–
187		FP744	Cottus gobio	lens	Nemunas River	Vilkija	XXXX	–	–	–
188		FP663	Cottus gobio	lens	Nemunas River	Vilkija	generated	–	–	–
189		FP1109	Esox lucius	lens	Dusia Lake	Metelytė	XXXX	–	–	–
190		FP1321	Esox lucius	lens	Nemunas River	Lipliūnai	generated	–	–	–
191		FP467	Gasterosteus aculeatus	lens	Curonian Lagoon	Ventė	XXXX	–	–	–
192		FP498	Gasterosteus aculeatus	lens	Curonian Lagoon	Ventė	generated	–	–	–
193		FP432	Gobio gobio	lens	Žeimena River	Šulikiškiai	XXXX	–	–	–
194		FP1160	Gymnocephalus cernua	lens	Kaunas reservoir	Lašiniai	XXXX	–	–	–
195		FP418	Gymnocephalus cernua	lens	Drūkšiai Lake	Raipolė	generated	–	–	–
196		FP66	Leucaspius delineatus	lens	Žeimena River	Pažeimenė	XXXX	–	–	–
197		FP681	Leuciscus aspius	lens	Curonian Lagoon	Ventė	XXXX	–	–	–
198		FP67	Leuciscus idus	lens	Neris River	Paliepė	XXXX	–	–	–
199		FP251	Leuciscus leuciscus	lens	Merkys River	Trasninkas	XXXX	–	–	–
200		FP1152	Lota lota	lens	Drūkšiai Lake	Raipolė	XXXX	–	–	–
201		FP761	Lota lota	lens	Nemunas River	Vilkija	generated	–	–	–
202		FP1269	Lota lota	lens	Drūkšiai Lake	Raipolė	generated	–	–	–
203		FP89	Salmo salar	lens	Neris River	Skirgiškės	XXXX	–	–	–
204		FP92	Sander lucioperca	lens	Kaunas reservoir	Vaiguva	XXXX	–	–	–
205		FP90	Sander lucioperca	lens	Curonian Lagoon	Kiaulės nugaros sala	generated	–	–	–
206		FP426	Sander lucioperca	lens	Kaunas reservoir	Lašiniai	generated	–	–	–
207		FP1182	Scardinius erythrophthalmus	lens	Dusia Lake	Metelytė	XXXX	–	–	–
208		FP712	Scardinius erythrophthalmus	lens	Curonian Lagoon	Ventė	generated	–	–	–
209		FP1198	Silurus glanis	lens	Drūkšiai Lake	Raipolė	XXXX	–	–	–
210		FP1197	Silurus glanis	lens	Drūkšiai Lake	Raipolė	generated	–	–	–
211		FP93	Squalius cephalus	lens	Neris River	Paliepė	XXXX	–	–	–
212		FP660	Squalius cephalus	lens	Nemunas River	Vilkija	generated	–	–	–
213		FP752	Squalius cephalus	lens	Nemunas River	Vilkija	generated	–	–	–
214		FP514	Tinca tinca	lens	Neris River	Skirgiškės	generated	–	–	–
215	Diplostomum spathaceum	FP692	Abramis brama	lens	Curonian Lagoon	Ventė	XXXX	–	–	–
216		FP466	Abramis brama	lens	Curonian Lagoon	Ventė	generated	–	–	–
217		FP687	Abramis brama	lens	Curonian Lagoon	Ventė	generated	–	–	–
218		FP56	Alosa fallax	lens	Curonian Lagoon	Kiaulės nugaros sala	XXXX	–	–	–
219		FP683	Alosa fallax	lens	Curonian Lagoon	Ventė	generated	–	–	–
220		FP1210	Anguilla anguilla	lens	Curonian Lagoon	Ventė	XXXX	–	–	–
221		FP1211	Anguilla anguilla	lens	Curonian Lagoon	Ventė	generated	–	–	–
222		FP1311	Barbus barbus	lens	Neris River	Mykoliškiai	XXXX	–	–	–
223		FP19	Blicca bjoerkna	lens	Kaunas reservoir	Lašiniai	XXXX	–	–	–
224		FP57	Blicca bjoerkna	lens	Curonian Lagoon	Kiaulės nugaros sala	generated	–	–	–
225		FP16	Carassius carassius	lens	Maušelis Lake	Statiškės	XXXX	–	–	–
226		FP1032	Carassius carassius	lens	Nemunas River	Leitė	generated	–	–	–
227		FP508	Carassius gibelio	lens	Curonian Lagoon	Ventė	XXXX	–	–	–
228		FP708	Cyprinus carpio	lens	Curonian Lagoon	Ventė	XXXX	–	–	–
229		FP97	Cyprinus carpio	lens	Kaunas reservoir	Vaiguva	generated	–	–	–
230		FP723	Cyprinus carpio	lens	Curonian Lagoon	Ventė	generated	–	–	–
231		FP499	Gasterosteus aculeatus	lens	Curonian Lagoon	Ventė	XXXX	–	–	–
232		FP484	Gobio gobio	lens	Curonian Lagoon	Ventė	XXXX	–	–	–
233		FP64	Gymnocephalus cernua	lens	Curonian Lagoon	Kiaulės nugaros sala	XXXX	–	–	–
234		FP61	Gymnocephalus cernua	lens	Kaunas reservoir	Lašiniai	generated	–	–	–
235		FP62	Gymnocephalus cernua	lens	Curonian Lagoon	Kiaulės nugaros sala	generated	–	–	–
236		FP455	Gymnocephalus cernua	lens	Curonian Lagoon	Ventė	generated	–	–	–
237		FP1164	Gymnocephalus cernua	lens	Dusia Lake	Metelytė	generated	–	–	–
238		FP697	Leuciscus aspius	lens	Curonian Lagoon	Ventė	XXXX	–	–	–
239		FP689	Leuciscus aspius	retina	Curonian Lagoon	Ventė	generated	–	–	–
240		FP690	Leuciscus aspius	lens	Curonian Lagoon	Ventė	generated	–	–	–
241		FP191	Leuciscus idus	lens	Neris River	Paliepė	XXXX	–	–	–
242		FP726	Leuciscus idus	lens	Curonian Lagoon	Ventė	generated	–	–	–
243		FP1338	Lota lota	lens	Curonian Lagoon	Ventė	XXXX	–	–	–
244		FP1174	Osmerus eperlanus	lens	Drūkšiai Lake	Raipolė	XXXX	–	–	–
245		FP669	Pelecus cultratus	lens	Curonian Lagoon	Ventė	XXXX	–	–	–
246		FP684	Pelecus cultratus	lens	Curonian Lagoon	Ventė	generated	–	–	–
247		FP78	Perca fluviatilis	lens	Kaunas reservoir	Kapitoniškės	XXXX	–	–	–
248		FP710	Platichthys flesus	lens	Curonian Lagoon	Ventė	XXXX	–	–	–
249		FP686	Platichthys flesus	lens	Curonian Lagoon	Ventė	generated	–	–	–
250		FP1143	Rutilus rutilus	lens	Drūkšiai Lake	Raipolė	XXXX	–	–	–
251		FP81	Rutilus rutilus	lens	Kaunas reservoir	Arlaviškės	generated	–	–	–
252		FP693	Sander lucioperca	lens	Curonian Lagoon	Ventė	XXXX	–	–	–
253		FP701	Scardinius erythrophthalmus	lens	Curonian Lagoon	Ventė	XXXX	–	–	–
254		FP703	Silurus glanis	lens	Curonian Lagoon	Ventė	XXXX	–	–	–
255	Diplostomum sp. A (K)	FP652	Carassius gibelio	lens	Nemunas River	Vilkija	XXXX	–	–	–
256		FP1275	Tinca tinca	lens	Curonian Lagoon	Ventė	XXXX	–	–	–
257	Diplostomum sp. C (K)	FP716	Scardinius erythrophthalmus	lens	Curonian Lagoon	Ventė	XXXX	–	–	–
258	Diplostomum sp. Lineage 3 (B-C)	FP1194	Alburnus alburnus	vitreous humor	Drūkšiai Lake	Raipolė	XXXX	–	–	–
259		FP665	Coregonus albula	vitreous humor	Monis Lake	Subartėnai	XXXX	–	–	–
260		FP531	Cottus gobio	vitreous humor	Neris River	Skirgiškės	XXXX	–	–	–
261		FP58	Esox lucius	vitreous humor	Neris River	Paliepė	XXXX	–	–	–
262		FP274	Leuciscus idus	lens	Neris River	Paliepė	XXXX	–	–	–
263		FP275	Leuciscus leuciscus	vitreous humor	Neris River	Paliepė	XXXX	–	–	–
264		FP82	Rutilus rutilus	vitreous humor	Kaunas reservoir	Arlaviškės	XXXX	–	–	–
265		FP85	Rutilus rutilus	vitreous humor	Neris River	Paliepė	generated	–	–	–
266		FP657	Rutilus rutilus	vitreous humor	Nemunas River	Vilkija	generated	–	–	–
267		FP740	Rutilus rutilus	vitreous humor	Nemunas River	Vilkija	generated	–	–	–
268		FP1144	Rutilus rutilus	vitreous humor	Drūkšiai Lake	Raipolė	generated	–	–	–
269		FP713	Scardinius erythrophthalmus	vitreous humor	Curonian Lagoon	Ventė	XXXX	–	–	–
270		FP702	Scardinius erythrophthalmus	vitreous humor	Curonian Lagoon	Ventė	generated	–	–	–
271		FP1183	Scardinius erythrophthalmus	vitreous humor	Dusia Lake	Metelytė	generated	–	–	–
272		FP94	Squalius cephalus	vitreous humor	Neris River	Paliepė	XXXX	–	–	–
273		FP525	Squalius cephalus	vitreous humor	Neris River	Skirgiškės	generated	–	–	–
274		FP750	Squalius cephalus	lens	Nemunas River	Vilkija	generated	–	–	–
275		FP751	Squalius cephalus	vitreous humor	Nemunas River	Vilkija	generated	–	–	–
276		FP1349	Squalius cephalus	vitreous humor	Nemunas River	Lipliūnai	generated	–	–	–
277	Diplostomum sp. Lineage 4 (B-C)	FP65	Gymnocephalus cernua	retina	Curonian Lagoon	Kiaulės nugaros sala	XXXX	–	–	–
278		FP63	Gymnocephalus cernua	retina	Curonian Lagoon	Kiaulės nugaros sala	generated	–	–	–
279		FP453	Gymnocephalus cernua	retina	Curonian Lagoon	Ventė	generated	–	–	–
280		FP456	Gymnocephalus cernua	retina	Curonian Lagoon	Ventė	generated	–	–	–
281		FP461	Gymnocephalus cernua	retina	Curonian Lagoon	Ventė	generated	–	–	–
282		FP1159	Gymnocephalus cernua	lens	Drūkšiai Lake	Raipolė	generated	–	–	–
283		FP1165	Gymnocephalus cernua	vitreous humor	Dusia Lake	Metelytė	generated	–	–	–
284		FP1153	Lota lota	retina	Drūkšiai Lake	Raipolė	XXXX	–	–	–
285		FP1270	Lota lota	retina	Drūkšiai Lake	Raipolė	generated	–	–	–
286		FP1136	Perca fluviatilis	lens	Dusia Lake	Metelytė	XXXX	–	–	–
287		FP79	Perca fluviatilis	vitreous humor	Kaunas reservoir	Kapitoniškės	generated	–	–	–
288		FP77	Perca fluviatilis	retina	Neris River	Paliepė	generated	–	–	–
289		FP80	Perca fluviatilis	lens	Nemunas River	Vilkija	generated	–	–	–
290		FP630	Perca fluviatilis	retina	Nemunas River	Vilkija	generated	–	–	–
291		FP635	Perca fluviatilis	retina	Nemunas River	Vilkija	generated	–	–	–
292		FP670	Perca fluviatilis	lens	Curonian Lagoon	Ventė	generated	–	–	–
293		FP671	Perca fluviatilis	retina	Curonian Lagoon	Ventė	generated	–	–	–
294		FP673	Perca fluviatilis	lens	Curonian Lagoon	Ventė	generated	–	–	–
295		FP1023	Perca fluviatilis	retina	Nemunas River	Lipliūnai	generated	–	–	–
296		FP1127	Perca fluviatilis	retina	Drūkšiai Lake	Raipolė	generated	–	–	–
297		FP1128	Perca fluviatilis	vitreous humor	Drūkšiai Lake	Raipolė	generated	–	–	–
298		FP1132	Perca fluviatilis	retina	Dusia Lake	Metelytė	generated	–	–	–
299		FP1135	Perca fluviatilis	retina	Dusia Lake	Metelytė	generated	–	–	–
300	Diplostomum sp. Lineage 5 (B-C)	FP1170	Coregonus albula	retina	Drūkšiai Lake	Raipolė	XXXX	–	–	–
301		FP1175	Osmerus eperlanus	retina	Dusia Lake	Metelytė	XXXX	–	–	–
302		FP1176	Osmerus eperlanus	retina	Dusia Lake	Metelytė	generated	–	–	–
303	Diplostomum sp. Lineage 6 (B-C)	FP495	Pungitius pungitius	lens	Curonian Lagoon	Ventė	XXXX	–	–	–
304		FP497	Pungitius pungitius	retina	Curonian Lagoon	Ventė	generated	–	–	–
305	Hysteromorpha triloba	FP1239	Abramis brama	muscles	Dusia Lake	Metelytė	XXXX	–	–	–
306		FP1191	Alburnus alburnus	muscles	Drūkšiai Lake	Raipolė	XXXX	–	–	–
307		FP1142	Rutilus rutilus	muscles	Drūkšiai Lake	Raipolė	XXXX	–	–	–
308		FP139	Rutilus rutilus	muscles	Kaunas reservoir	Arlaviškės	–	–	XXXX	–
309		FP329	Rutilus rutilus	muscles	Kaunas reservoir	Arlaviškės	generated	–	–	–
310		FP338	Rutilus rutilus	gills	Neris River	Paliepė	generated	–	–	–
311		FP1147	Rutilus rutilus	muscles	Dusia Lake	Metelytė	generated	–	–	–
312		FP1236	Rutilus rutilus	muscles	Kaunas reservoir	Lašiniai	generated	–	–	–
313		FP1116	Tinca tinca	muscles	Drūkšiai Lake	Raipolė	XXXX	–	–	–
314		FP1237	Tinca tinca	muscles	Dusia Lake	Metelytė	generated	–	–	–
315		FP1240	Tinca tinca	muscles	Dusia Lake	Metelytė	generated	–	–	–
316	Posthodiplostomum brevicaudatum	FP1242	Esox lucius	in eye	Dusia Lake	Metelytė	XXXX	–	XXXX	–
317		FP1110	Esox lucius	in eye	Dusia Lake	Metelytė	generated	–	generated	–
318		FP672	Perca fluviatilis	in eye	Curonian Lagoon	Ventė	XXXX	–	generated	–
319		FP1245	Perca fluviatilis	in eye	Curonian Lagoon	Ventė	–	–	generated	–
320		FP140	Rutilus rutilus	vitreous humor	Kaunas reservoir	Arlaviškės	XXXX	–	generated	–
321		FP1181	Scardinius erythrophthalmus	in eye	Dusia Lake	Metelytė	XXXX	–	generated	–
322		FP1243	Scardinius erythrophthalmus	in eye	Curonian Lagoon	Ventė	generated	–	–	–
323		FP1244	Scardinius erythrophthalmus	in eye	Dusia Lake	Metelytė	generated	–	–	–
324	Posthodiplostomum cuticola	FP465	Abramis brama	gills	Curonian Lagoon	Ventė	XXXX	–	–	–
325		FP142	Alburnoides bipunctatus	muscles	Žeimena River	Pažeimenė	XXXX	–	–	–
326		FP141	Alburnoides bipunctatus	muscles	Žeimena River	Pažeimenė	generated	–	–	–
327		FP143	Alburnoides bipunctatus	muscles	Žeimena River	Pažeimenė	generated	–	–	–
328		FP144	Alburnoides bipunctatus	skin	Žeimena River	Pažeimenė	generated	–	–	–
329		FP238	Alburnoides bipunctatus	muscles	Žeimena River	Pažeimenė	generated	–	–	–
330		FP473	Alburnus alburnus	muscles	Curonian Lagoon	Ventė	XXXX	–	–	–
331		FP103	Blicca bjoerkna	muscles	Kaunas reservoir	Vaiguva	XXXX	–	–	–
332		FP145	Blicca bjoerkna	skin	Kaunas reservoir	Lašiniai	generated	–	–	–
333		FP146	Blicca bjoerkna	muscles	Kaunas reservoir	Lašiniai	generated	–	–	–
334		FP147	Blicca bjoerkna	fins	Curonian Lagoon	Kiaulės nugaros sala	generated	–	–	–
335		FP501	Blicca bjoerkna	muscles	Curonian Lagoon	Ventė	generated	–	–	–
336		FP676	Blicca bjoerkna	skin	Curonian Lagoon	Ventė	generated	–	–	–
337		FP1241	Cobitis taenia	muscles	Curonian Lagoon	Ventė	XXXX	–	XXXX	–
338		FP691	Leuciscus aspius	muscles	Curonian Lagoon	Ventė	XXXX	–	–	–
339		FP102	Leuciscus leuciscus	muscles	Neris River	Paliepė	XXXX	–	–	–
340	Posthodiplostomum scardinii	FP1189	Abramis brama	brain	Dusia Lake	Metelytė	XXXX	–	–	–
341		FP163	Leuciscus idus	brain	Neris River	Paliepė	XXXX	–	–	–
342		FP168	Leuciscus idus	brain	Neris River	Paliepė	generated	–	–	–
343		FP700	Scardinius erythrophthalmus	brain	Curonian Lagoon	Ventė	XXXX	–	–	–
344		FP161	Squalius cephalus	brain	Neris River	Paliepė	XXXX	–	–	–
345		FP166	Squalius cephalus	brain	Neris River	Paliepė	generated	–	–	–
346		FP753	Squalius cephalus	brain	Nemunas River	Vilkija	generated	–	–	–
347	Tylodelphys clavata	FP1193	Alburnus alburnus	vitreous humor	Drūkšiai Lake	Raipolė	XXXX	–	–	–
348		FP154	Blicca bjoerkna	vitreous humor	Kaunas reservoir	Lašiniai	XXXX	–	–	–
349		FP158	Blicca bjoerkna	vitreous humor	Curonian Lagoon	Kiaulės nugaros sala	generated	–	–	–
350		FP1266	Cyprinus carpio	vitreous humor	Curonian Lagoon	Ventė	XXXX	–	–	–
351		FP1162	Gymnocephalus cernua	vitreous humor	Drūkšiai Lake	Raipolė	XXXX	–	–	–
352		FP156	Gymnocephalus cernua	vitreous humor	Curonian Lagoon	Kiaulės nugaros sala	generated	–	–	–
353		FP157	Gymnocephalus cernua	cranial cavity	Curonian Lagoon	Kiaulės nugaros sala	generated	–	–	–
354		FP1154	Lota lota	vitreous humor	Drūkšiai Lake	Raipolė	XXXX	–	–	–
355		FP1137	Perca fluviatilis	cranial cavity	Dusia Lake	Metelytė	XXXX	–	–	–
356		FP153	Perca fluviatilis	vitreous humor	Kaunas reservoir	Lašiniai	generated	–	–	–
357		FP155	Perca fluviatilis	vitreous humor	Nemunas River	Vilkija	generated	–	–	–
358		FP430	Perca fluviatilis	vitreous humor	Kaunas reservoir	Lašiniai	generated	–	–	–
359		FP150	Rutilus rutilus	vitreous humor	Curonian Lagoon	Kiaulės nugaros sala	XXXX	–	–	–
360		FP148	Rutilus rutilus	vitreous humor	Kaunas reservoir	Arlaviškės	generated	–	–	–
361		FP1148	Rutilus rutilus	vitreous humor	Dusia Lake	Metelytė	generated	–	–	–
362		FP171	Sander lucioperca	cranial cavity	Kaunas reservoir	Lašiniai	XXXX	–	–	–
363		FP169	Sander lucioperca	vitreous humor	Kaunas reservoir	Lašiniai	generated	–	–	–
364		FP172	Sander lucioperca	vitreous humor	Curonian Lagoon	Kiaulės nugaros sala	generated	–	–	–
365		FP165	Squalius cephalus	vitreous humor	Neris River	Paliepė	XXXX	–	–	–
366		FP1125	Tinca tinca	vitreous humor	Dusia Lake	Metelytė	XXXX	–	–	–
367		FP1123	Tinca tinca	vitreous humor	Dusia Lake	Metelytė	generated	–	XXXX	–
368	Tylodelphys podicipina	FP1161	Gymnocephalus cernua	vitreous humor	Drūkšiai Lake	Raipolė	XXXX	–	–	–
369		FP1155	Lota lota	vitreous humor	Drūkšiai Lake	Raipolė	XXXX	–	–	–
370		FP762	Lota lota	vitreous humor	Nemunas River	Vilkija	generated	–	–	–
371		FP1156	Lota lota	cranial cavity	Drūkšiai Lake	Raipolė	generated	–	–	–
372	Tylodelphys sp.	FP189	Salmo salar	vitreous humor	Neris River	Skirgiškės	XXXX	–	–	–
	Echinochasmidae
373	Echinochasmus sp. 1	FP1138	Perca fluviatilis	gills	Dusia Lake	Metelytė	–	XXXX	XXXX	–
	Echinostomatidae
374	Petasiger phalacrocoracis	FP1319	Cobitis taenia	gills	Curonian Lagoon	Ventė	–	–	XXXX	–
375		FP1120	Tinca tinca	gills	Dusia Lake	Metelytė	–	XXXX	XXXX	–
376		FP1121	Tinca tinca	gills	Dusia Lake	Metelytė	–	generated	generated	–
377	Petasiger radiatus	FP1200	Carassius gibelio	on eye	Dusia Lake	Metelytė	–	–	XXXX	–
378	Echinoparyphium sp. 2	FP533	Cobitis taenia	kidney	Nemunas River	Vilkija	–	–	XXXX	–
379		FP1279	Sabanejewia baltica	kidney	Širvinta River	Stolaukis	–	–	XXXX	–
	Heterophyidae
380	Apophallus donicus	FP1276	Cottus gobio	skin	Nemunas River	Vilkija	XXXX	–	–	–
381		FP650	Esox lucius	skin	Nemunas River	Vilkija	XXXX	–	–	–
382		FP651	Esox lucius	skin	Nemunas River	Vilkija	generated	–	–	–
383		FP597	Gymnocephalus cernua	fins	Kaunas reservoir	Lašiniai	XXXX	–	–	–
384		FP377	Gymnocephalus cernua	skin	Kaunas reservoir	Lašiniai	generated	–	generated	–
385		FP607	Gymnocephalus cernua	fins	Curonian Lagoon	Ventė	generated	–	–	–
386		FP608	Gymnocephalus cernua	gills	Curonian Lagoon	Ventė	generated	–	–	–
387		FP609	Gymnocephalus cernua	skin	Curonian Lagoon	Ventė	generated	–	–	–
388		FP479	Gymnocephalus cernua	skin	Curonian Lagoon	Ventė	generated	–	–	–
389		FP481	Gymnocephalus cernua	skin	Curonian Lagoon	Ventė	generated	–	–	–
390		FP765	Gymnocephalus cernua	gills	Curonian Lagoon	Ventė	generated	–	–	–
391		FP596	Perca fluviatilis	fins	Kaunas reservoir	Lašiniai	XXXX	–	–	–
392		FP303	Perca fluviatilis	skin	Kaunas reservoir	Kapitoniškės	generated	–	–	–
393		FP314	Perca fluviatilis	gills	Kaunas reservoir	Kapitoniškės	generated	–	XXXX	–
394		FP375	Perca fluviatilis	skin	Kaunas reservoir	Kapitoniškės	generated	–	–	–
395		FP378	Perca fluviatilis	skin	Nemunas River	Vilkija	generated	–	–	–
396		FP598	Perca fluviatilis	skin	Kaunas reservoir	Lašiniai	generated	–	–	–
397		FP611	Perca fluviatilis	skin	Curonian Lagoon	Ventė	generated	–	–	–
398		FP627	Perca fluviatilis	skin	Nemunas River	Vilkija	generated	–	–	–
399		FP628	Perca fluviatilis	gills	Nemunas River	Vilkija	generated	–	–	–
400		FP633	Perca fluviatilis	gills	Nemunas River	Vilkija	generated	–	generated	–
401		FP634	Perca fluviatilis	brain	Nemunas River	Vilkija	generated	–	–	–
402		FP637	Perca fluviatilis	gills	Nemunas River	Vilkija	generated	–	–	–
403		FP1272	Perca fluviatilis	in eye	Nemunas River	Vilkija	generated	–	–	–
404		FP1024	Perca fluviatilis	in heart	Nemunas River	Lipliūnai	generated	–	–	–
405		FP1025	Perca fluviatilis	skin	Nemunas River	Lipliūnai	generated	–	–	–
406		FP1126	Perca fluviatilis	skin	Nemunas River	Lipliūnai	generated	–	–	–
407		FP376	Sander lucioperca	skin	Kaunas reservoir	Vaiguva	XXXX	–	–	–
408		FP1274	Sander lucioperca	fins	Curonian Lagoon	Ventė	generated	–	–	–
409		FP1344	Sander lucioperca	fins	Kaunas reservoir	Lašiniai	generated	–	–	–
410	Apophallus muehlingi	FP1314	Alburnoides bipunctatus	muscles	Neris River	Skirgiškės	XXXX	–	–	–
411		FP638	Alburnus alburnus	muscles	Curonian Lagoon	Ventė	XXXX	–	–	–
412		FP599	Alburnus alburnus	fins	Curonian Lagoon	Ventė	generated	–	–	–
413		FP602	Alburnus alburnus	skin	Curonian Lagoon	Ventė	generated	–	–	–
414		FP764	Alburnus alburnus	fins	Curonian Lagoon	Ventė	generated	–	–	–
415		FP747	Alburnus alburnus	fins	Nemunas River	Vilkija	generated	–	–	–
416		FP680	Blicca bjoerkna	skin	Curonian Lagoon	Ventė	XXXX	–	–	–
417		FP500	Blicca bjoerkna	skin	Curonian Lagoon	Ventė	generated	–	–	–
418		FP766	Gobio gobio	muscles	Curonian Lagoon	Ventė	XXXX	–	–	–
419		FP485	Gobio gobio	skin	Curonian Lagoon	Ventė	generated	–	–	–
420		FP1323	Gobio gobio	on eye	Curonian Lagoon	Ventė	generated	–	–	–
421		FP721	Scardinius erythrophthalmus	lens	Curonian Lagoon	Ventė	XXXX	–	XXXX	–
422		FP1346	Scardinius erythrophthalmus	skin	Curonian Lagoon	Ventė	generated	–	–	–
423		FP705	Vimba vimba	fins	Curonian Lagoon	Ventė	XXXX	–	–	–
424	Apophallus sp.	FP688	Abramis brama	fins	Curonian Lagoon	Ventė	XXXX	–	–	–
425		FP464	Abramis brama	skin	Curonian Lagoon	Ventė	generated	–	–	–
426		FP601	Abramis brama	skin	Curonian Lagoon	Ventė	generated	–	–	–
427		FP527	Barbatula barbatula	fins	Neris River	Skirgiškės	XXXX	–	–	–
428		FP528	Barbatula barbatula	gills	Neris River	Skirgiškės	generated	–	–	–
429		FP746	Barbatula barbatula	fins	Nemunas River	Vilkija	generated	–	–	–
430		FP1309	Barbus barbus	fins	Neris River	Mykoliškiai	XXXX	–	–	–
431		FP1308	Barbus barbus	fins	Neris River	Mykoliškiai	generated	–	–	–
432		FP221	Carassius gibelio	fins	Kaunas reservoir	Vaiguva	XXXX	–	–	–
433		FP505	Carassius gibelio	gills	Curonian Lagoon	Ventė	generated	–	–	–
434		FP1356	Carassius gibelio	fins	Curonian Lagoon	Ventė	–	–	generated	–
435		FP738	Esox lucius	fins	Nemunas River	Vilkija	XXXX	–	–	–
436		FP543	Gobio gobio	fins	Nemunas River	Vilkija	XXXX	–	–	–
437		FP269	Gobio gobio	fins	Neris River	Paliepė	generated	–	–	–
438		FP433	Gobio gobio	fins	Žeimena River	Šulikiškiai	generated	–	–	–
439		FP486	Gobio gobio	skin	Curonian Lagoon	Ventė	generated	–	–	–
440		FP538	Gobio gobio	gills	Nemunas River	Vilkija	generated	–	–	–
441		FP316	Leuciscus leuciscus	fins	Merkys River	Trasninkas	XXXX	–	XXXX	–
442		FP305	Leuciscus leuciscus	skin	Neris River	Paliepė	generated	–	–	–
443		FP512	Leuciscus leuciscus	skin	Neris River	Skirgiškės	generated	–	–	–
444		FP1022	Leuciscus leuciscus	skin	Grūda River	Puvočiai	generated	–	–	–
445		FP1207	Lota lota	skin	Curonian Lagoon	Ventė	XXXX	–	–	–
446		FP1325	Lota lota	fins	Nemunas River	Vilkija	generated	–	–	–
447		FP1326	Lota lota	fins	Nemunas River	Vilkija	generated	–	–	–
448		FP1337	Lota lota	fins	Nemunas River	Vilkija	generated	–	–	–
449		FP666	Pelecus cultratus	skin	Curonian Lagoon	Ventė	generated	–	–	–
450		FP685	Pelecus cultratus	fins	Curonian Lagoon	Ventė	generated	–	–	–
451		FP278	Phoxinus phoxinus	fins	Žeimena River	Pažeimenė	XXXX	–	–	–
452		FP618	Rutilus rutilus	skin	Nemunas River	Vilkija	XXXX	–	–	–
453		FP619	Rutilus rutilus	skin	Nemunas River	Vilkija	generated	–	–	–
454		FP317	Rutilus rutilus	fins	Merkys River	Trasninkas	generated	–	–	–
455		FP436	Rutilus rutilus	skin	Kaunas reservoir	Lašiniai	generated	–	–	–
456		FP626	Rutilus rutilus	skin	Nemunas River	Vilkija	generated	–	–	–
457		FP742	Rutilus rutilus	fins	Nemunas River	Vilkija	generated	–	–	–
458		FP754	Rutilus rutilus	in eye	Nemunas River	Vilkija	generated	–	–	–
459		FP1341	Rutilus rutilus	gills	Nemunas River	Vilkija	generated	–	–	–
460		FP655	Salmo trutta	skin	Neris River	Skirgiškės	XXXX	–	–	–
461		FP653	Salmo trutta	fins	Neris River	Skirgiškės	generated	–	–	–
462		FP654	Salmo trutta	gills	Neris River	Skirgiškės	generated	–	–	–
463		FP699	Scardinius erythrophthalmus	skin	Curonian Lagoon	Ventė	XXXX	–	–	–
464		FP722	Silurus glanis	fins	Curonian Lagoon	Ventė	XXXX	–	–	–
465		FP1347	Silurus glanis	muscles	Curonian Lagoon	Ventė	generated	–	–	–
466		FP1348	Silurus glanis	vitreous humor	Curonian Lagoon	Ventė	generated	–	–	–
467		FP661	Squalius cephalus	fins	Nemunas River	Vilkija	XXXX	–	–	–
468		FP730	Tinca tinca	on eye	Curonian Lagoon	Ventė	XXXX	–	–	–
469		FP728	Tinca tinca	on eye	Curonian Lagoon	Ventė	generated	–	–	–
470		FP734	Tinca tinca	fins	Curonian Lagoon	Ventė	generated	–	–	–
471		FP1351	Tinca tinca	skin	Neris River	Paliepė	generated	–	–	–
472		FP1353	Tinca tinca	on eye	Nemunas River	Vilkija	generated	–	–	–
473		FP1354	Tinca tinca	gills	Nemunas River	Lipliūnai	generated	–	–	–
	Opisthorchiidae
474	Metorchis bilis	FP724	Leuciscus idus	fins	Curonian Lagoon	Ventė	XXXX	–	XXXX	–
475	Metorchis sp. 1	FP245	Cobitis taenia	on internal organs	Neris River	Paliepė	XXXX	–	XXXX	–
476		FP309	Sabanejewia baltica	muscles	Jūra River	Mociškiai	XXXX	–	–	–
477	Metorchis sp. 2	FP435	Rutilus rutilus	muscles	Kaunas reservoir	Lašiniai	XXXX	–	–	–
478		FP1355	Tinca tinca	muscles	Nemunas River	Vilkija	XXXX	–	–	–
479		FP516	Tinca tinca	muscles	Neris River	Skirgiškės	generated	–	XXXX	–
480		FP1206	Tinca tinca	muscles	Nemunas River	Vilkija	generated	–	–	–
481		FP1352	Tinca tinca	on eye	Nemunas River	Vilkija	generated	–	–	–
	Strigeidae
482	Apatemon gracilis	FP513	Barbatula barbatula	on intestinal wall	Neris River	Skirgiškės	XXXX	–	XXXX	–
483		FP1141	Perca fluviatilis	in eye	Dusia Lake	Metelytė	XXXX	–	–	–
484		FP440	Perca fluviatilis	in eye	Kaunas reservoir	Lašiniai	generated	–	–	–
485		FP629	Perca fluviatilis	in eye	Nemunas River	Vilkija	generated	–	–	–
486		FP636	Perca fluviatilis	in eye	Nemunas River	Vilkija	generated	–	–	–
487		FP912	Perca fluviatilis	in eye	Nemunas River	Vilkija	generated	–	–	–
488		FP1131	Perca fluviatilis	in eye	Dusia Lake	Metelytė	generated	–	–	–
489		FP1340	Perca fluviatilis	in eye	Curonian Lagoon	Ventė	generated	–	–	–
490	Ichthyocotylurus sp. 2	FP298	Gymnocephalus cernua	on gonads	Kaunas reservoir	Lašiniai	XXXX	–	–	–
491		FP299	Gymnocephalus cernua	muscles	Kaunas reservoir	Lašiniai	generated	–	–	–
492		FP419	Gymnocephalus cernua	muscles	Kaunas reservoir	Lašiniai	generated	–	XXXX	–
493		FP1157	Gymnocephalus cernua	on kidney	Drūkšiai Lake	Raipolė	generated	–	–	–
494		FP649	Perca fluviatilis	on internal organs	Nemunas River	Vilkija	XXXX	–	–	–
495		FP452	Perca fluviatilis	muscles	Kaunas reservoir	Lašiniai	generated	–	–	–
496		FP451	Perca fluviatilis	on internal organs	Kaunas reservoir	Lašiniai	generated	–	–	–
497		FP631	Perca fluviatilis	on swim bladder	Nemunas River	Vilkija	generated	–	–	–
498		FP1134	Perca fluviatilis	on kidney	Dusia Lake	Metelytė	generated	–	–	–
499		FP1271	Perca fluviatilis	on internal organs	Kaunas reservoir	Lašiniai	generated	–	–	–
500		FP1273	Perca fluviatilis	gills	Nemunas River	Vilkija	generated	–	–	–
501		FP1339	Perca fluviatilis	on internal organs	Curonian Lagoon	Ventė	generated	–	–	–
502		FP1357	Perca fluviatilis	on eye	Nemunas River	Vilkija	generated	–	–	–
503		FP420	Sander lucioperca	on internal organs	Kaunas reservoir	Lašiniai	XXXX	–	–	–
504		FP162	Sander lucioperca	gills	Kaunas reservoir	Lašiniai	generated	–	–	–
505		FP374	Sander lucioperca	muscles	Kaunas reservoir	Kruonis	generated	–	–	–
506		FP1345	Sander lucioperca	brain	Kaunas reservoir	Lašiniai	generated	–	–	–
507	Ichthyocotylurus sp. 4	FP1184	Abramis brama	on internal organs	Drūkšiai Lake	Raipolė	XXXX	–	–	–
508		FP1317	Abramis brama	on intestinal wall	Dysnai Lake	Varnos	generated	–	–	–
509		FP217	Blicca bjoerkna	on internal organs	Kaunas reservoir	Lašiniai	XXXX	–	–	–
510		FP1297	Leuciscus aspius	on heart	Curonian Lagoon	Ventė	XXXX	–	–	–
511		FP1298	Pelecus cultratus	on internal organs	Curonian Lagoon	Ventė	XXXX	–	–	–
512		FP423	Sander lucioperca	on internal organs	Kaunas reservoir	Lašiniai	XXXX	–	XXXX	–
513		FP1358	Scardinius erythrophthalmus	on heart	Curonian Lagoon	Ventė	XXXX	–	–	–
514		FP1327	Vimba vimba	on heart	Curonian Lagoon	Ventė	XXXX	–	–	–
515	Ichthyocotylurus sp. 5	FP1106	Esox lucius	on heart	Drūkšiai Lake	Raipolė	XXXX	–	–	–
516		FP492	Gobio gobio	on liver	Curonian Lagoon	Ventė	XXXX	–	–	–
517		FP1158	Gymnocephalus cernua	on heart	Drūkšiai Lake	Raipolė	XXXX	–	–	–
518		FP159	Gymnocephalus cernua	on heart	Kaunas reservoir	Lašiniai	generated	–	XXXX	–
519		FP293	Gymnocephalus cernua	on internal organs	Kaunas reservoir	Lašiniai	generated	–	–	–
520		FP296	Gymnocephalus cernua	on internal organs	Kaunas reservoir	Lašiniai	generated	–	–	–
521		FP300	Gymnocephalus cernua	on heart	Curonian Lagoon	Kiaulės nugaros sala	generated	–	–	–
522		FP1163	Gymnocephalus cernua	on internal organs	Dusia Lake	Metelytė	generated	–	–	–
523		FP1296	Leuciscus idus	on liver	Curonian Lagoon	Ventė	XXXX	–	–	–
524		FP711	Platichthys flesus	on liver	Curonian Lagoon	Ventė	XXXX	–	–	–
525		FP170	Sander lucioperca	on internal organs	Kaunas reservoir	Lašiniai	XXXX	–	–	–
526		FP290	Sander lucioperca	on intestinal wall	Curonian Lagoon	Kiaulės nugaros sala	generated	–	generated	–
527	Ichthyocotylurus sp. 6	FP1172	Osmerus eperlanus	on internal organs	Drūkšiai Lake	Raipolė	XXXX	–	XXXX	–
528	Ichthyocotylurus sp. 7	FP1139	Perca fluviatilis	on urinary bladder	Dusia Lake	Metelytė	XXXX	–	XXXX	–
529		FP1124	Perca fluviatilis	on heart	Drūkšiai Lake	Raipolė	generated	–	–	–
530		FP1130	Perca fluviatilis	on internal organs	Dusia Lake	Metelytė	generated	–	–	–
531		FP1133	Perca fluviatilis	on intestinal wall	Dusia Lake	Metelytė	generated	–	–	–
532		FP1140	Perca fluviatilis	on heart	Dusia Lake	Metelytė	generated	–	–	–
533	Ichthyocotylurus sp. 8	FP1166	Coregonus albula	on heart	Drūkšiai Lake	Raipolė	XXXX	–	XXXX	–
534	Ichthyocotylurus sp. 9	FP1267	Esox lucius	on intestinal wall	Nemunas River	Vilkija	XXXX	–	XXXX	–
535	Strigeidae gen. sp. 1	FP1030	Carassius carassius	on internal organs	Nemunas River	Leitė	XXXX	–	XXXX	–
536		FP1208	Carassius gibelio	on intestinal wall	Curonian Lagoon	Ventė	XXXX	–	–	–
537		FP1294	Cyprinus carpio	on intestinal wall	Curonian Lagoon	Ventė	XXXX	–	–	–
538	Strigeidae gen. sp. 2	FP1233	Leucaspius delineatus	muscles	Žeimena River	Pažeimenė	XXXX	–	XXXX	–
